# Supplementary material for: Sigma-2 Receptor Ligand Binding Modulates Association between TSPO and TMEM97
Source: Int J Mol Sci. 2023 Mar 28;24(7):6381. doi: 10.3390/ijms24076381 (PMC10093951; doi:10.3390/ijms24076381)
Supplement: Supplementary file 1 [file ijms-24-06381-s001.zip]

Archive with 1 entries (1 files):
- ijms-2272181_Final-supplementary V.2.pdf
